# Supplementary material for: Crosslinker-Integrated Photocleavable Gelatin–PEG Hydrogel via Bioorthogonal SPAAC Chemistry for UV-Triggered On-Demand Degradation
Source: Materials (Basel). 2026 Jun 18;19(12):2625. doi: 10.3390/ma19122625 (PMC13304095; doi:10.3390/ma19122625)
Supplement: Supplementary file 1 [file materials-19-02625-s001.zip]

Archive with 1 entries (1 files):
- materials-4347896-supplementary.pdf
